# Supplementary material for: Technomyrmex montaseri sp. n., a new ant species of the T. gibbosus-group from Oman (Hymenoptera, Formicidae) with a key to the Technomyrmex species of the Arabian Peninsula
Source: Zookeys. 2011 Jun 17;(108):11–9. doi: 10.3897/zookeys.108.930 (PMC3119313; doi:10.3897/zookeys.108.930)
Supplement: XML Treatment for Technomyrmex montaseri [file zookeys.108.930-treatment1.xml]

<!DOCTYPE tp:taxon-treatment
  PUBLIC "-//TaxonX//DTD Taxonomic Treatment Publishing DTD v0 20100105//EN" "tax-treatment-NSO.dtd">
<tp:taxon-treatment xmlns:tp="http://www.plazi.org/taxpub"><tp:treatment-meta><mixed-citation publication-type="journal"><person-group><name><surname>Sharaf</surname><given-names>Mostafa R.</given-names></name><name><surname>Collingwood</surname><given-names>Cedric A.</given-names></name><name><surname>Aldawood</surname><given-names>Abdulrahman S.</given-names></name></person-group><article-title><italic>Technomyrmex montaseri</italic> sp. n., a new ant species  of the <italic>T. gibbosus</italic>-group from Oman (Hymenoptera, Formicidae) with a key to the <italic>Technomyrmex</italic> species of the Arabian Peninsula</article-title><source>Zookeys</source><day>17</day><month>6</month><year>2011</year><volume>2011</volume><issue>108</issue><fpage>11</fpage><lpage>19</lpage><pub-id pub-id-type="doi">10.3897/zookeys.108.930</pub-id></mixed-citation></tp:treatment-meta><tp:nomenclature><tp:taxon-name>
                        <tp:taxon-name-part taxon-name-part-type="genus">Technomyrmex</tp:taxon-name-part>
                        <tp:taxon-name-part taxon-name-part-type="species">montaseri</tp:taxon-name-part>
                    <object-id xmlns:xlink="http://www.w3.org/1999/xlink" xlink:type="simple">urn:lsid:zoobank.org:act:AC02AAFB-ACF2-4491-9E11-401DE099AC84</object-id>
                    <object-id xmlns:xlink="http://www.w3.org/1999/xlink" xlink:type="simple">http://species-id.net/wiki/Technomyrmex_montaseri</object-id>
                    </tp:taxon-name><tp:taxon-status xmlns:xlink="http://www.w3.org/1999/xlink" xlink:type="simple">sp. n.</tp:taxon-status><xref ref-type="fig" rid="F1">Figs 1-</xref><xref ref-type="fig" rid="F2"/><xref ref-type="fig" rid="F3">3</xref></tp:nomenclature><tp:treatment-sec sec-type="Holotype worker"><title>Holotype worker.</title><p>Oman, Bani Sur, 7.iii.1984 (W. Büttiker); the entomological Collection, the World Museum Liverpool (WML), Liverpool, U.K. deposited by Mr Guy T. Knight)</p></tp:treatment-sec><tp:treatment-sec sec-type="Paratypes"><title>Paratypes.</title><p>7 workers with same data as holotype in the World Museum, Liverpool (WML) (deposited by the senior author), 1 worker with same data as holotype, The Natural History Museum, London (BMNH) (deposited by B. Bolton) and 1 worker, Oman Eastern sand project (Leg. Collingwood) at WML.</p></tp:treatment-sec><tp:treatment-sec sec-type="Holotype worker"><title>Holotype worker.</title><p><italic>Measurements</italic>: TL: 2.90; HL: 0.60; HW: 0.57; SL: 0.62; PW: 0.37; WL: 0.80; EL: 0.15; <italic>Indices</italic>: CI: 95; SI: 109; OI: 26; EPI: 80; DTI: 122</p></tp:treatment-sec><tp:treatment-sec sec-type="Paratype worker"><title>Paratype worker.</title><p><italic>Measurements</italic>: TL: 2.80; HL: 0.62; HW: 0.60; SL: 0.58; PW: 0.38; WL:0.65; EL: 0.15; <italic>Indices</italic>: CI: 97; SI: 97; OI: 25; EPI: 125; DTI: 126</p><p>Other workers, as <italic><tp:taxon-name>Technomyrmex</tp:taxon-name></italic> species B, measurements given by <xref ref-type="bibr" rid="B2">Collingwood (1985)</xref> are as follows: TL:2.20, HL:0.52; HW:0.52; SL:0.62; EL: 0.16; SI:119</p></tp:treatment-sec><tp:treatment-sec sec-type="Distribution"><title>Distribution.</title><p>Saudi Arabia, Al Farrash, 15.x.1982, <named-content xmlns:xlink="http://www.w3.org/1999/xlink" content-type="dwc:verbatimCoordinates" xlink:type="simple">21° 7’ 45 N, 40° 36’ 20 E</named-content>; collector W. Büttiker (<xref ref-type="bibr" rid="B2">Collingwood 1985</xref>); Oman, Bani Sur (as the holotype and paratype) and Eastern Sands, iii.1986, all W. Büttiker; also, Yemen, Al-Hajjarah, 14.iii.1992, A van Harten (<xref ref-type="bibr" rid="B3">Collingwood and Agosti 1996</xref>).</p></tp:treatment-sec><tp:treatment-sec sec-type="Diagnosis"><title>Diagnosis.</title><p>This new species is characterized by the combination of the following characters: Head, mesosoma and all gastral tergites without setae. Anterior clypeal margin with a shallow but distinct median concavity. In full-face view the occipital margin and the sides of the head are convex.</p></tp:treatment-sec><tp:treatment-sec sec-type="Worker description"><title>Worker description.</title><p>Dorsum of head behind clypeus entirely lacks setae. Anterior clypeal margin with a shallow but distinct median concavity. In full-face view the posterior margin of the head and the sides clearly convex. Eyes of moderate size, located in front of the midlength and their outer margins just failing to break the outline of the sides. Sculpture of head a very weak, superficial and effaced microreticulum. Dorsum of mesosoma and propodeal declivity entirely lack setae. With mesosoma in profile the mesonotal dorsal outline consists of an anterior section that is short and flat to feebly convex; posterior to this the surface curves broadly and evenly into a larger, more steeply sloped posterior section that descends to the narrow mesonotal groove. Propodeum in profile with a short convex dorsal surface that rounds evenly into the declivity, the two surfaces not separating by an angle. Sculpture reduced and superficial on dorsal mesosoma and all gastral tergites; the latter without pubescence. All gastral tergites, scapes and tibiae without setae. Colour uniform yellow.</p></tp:treatment-sec><tp:treatment-sec sec-type="Derivatio nominis"><title>Derivatio nominis.</title><p>A patronymic name (<italic><tp:taxon-name>Technomyrmex montaseri</tp:taxon-name></italic>) is proposed in honor of Mosrafa Sharaf's friend the famous Egyptian journalist Mr. Salah Montaser (Al-Ahram News paper).<!--PageBreak--></p><fig id="F1" position="float" orientation="portrait"><label>Figure 1.</label><caption><p>Profile of <italic><tp:taxon-name>Technomyrmex montaseri</tp:taxon-name></italic> sp. n. (Holotype, WML).</p></caption><graphic xmlns:xlink="http://www.w3.org/1999/xlink" xlink:href="ZooKeys-108-011-g001.jpg" position="float" orientation="portrait" xlink:type="simple"/></fig><fig id="F2" position="float" orientation="portrait"><label>Figure 2.</label><caption><p>Dorsal view of <italic><tp:taxon-name>Technomyrmex montaseri</tp:taxon-name></italic> sp. n. (Holotype, WML).</p></caption><graphic xmlns:xlink="http://www.w3.org/1999/xlink" xlink:href="ZooKeys-108-011-g002.jpg" position="float" orientation="portrait" xlink:type="simple"/></fig><fig id="F3" position="float" orientation="portrait"><label>Figure 3.</label><caption><p>Full-face view of <italic><tp:taxon-name>Technomyrmex montaseri</tp:taxon-name></italic> sp. n. (Holotype, WML)</p></caption><graphic xmlns:xlink="http://www.w3.org/1999/xlink" xlink:href="ZooKeys-108-011-g003.jpg" position="float" orientation="portrait" xlink:type="simple"/></fig></tp:treatment-sec><ref-list><ref id="B2"><mixed-citation xmlns:xlink="http://www.w3.org/1999/xlink" xlink:type="simple"><person-group><name name-style="western"><surname>Collingwood</surname><given-names>CA</given-names></name></person-group> (<year>1985</year>)<article-title> Hymenoptera: Fam. Formicidae of Saudi Arabia.</article-title><source>Fauna of Saudi Arabia</source><volume>7</volume>:<fpage>230</fpage>-<lpage>301</lpage>.</mixed-citation></ref><ref id="B3"><mixed-citation xmlns:xlink="http://www.w3.org/1999/xlink" xlink:type="simple"><person-group><name name-style="western"><surname>Collingwood</surname><given-names>CA</given-names></name><name name-style="western"><surname>Agosti</surname><given-names>D</given-names></name></person-group> (<year>1996</year>)<article-title> Formicidae (Insecta: Hymenoptera) of Saudi Arabia (part 2).</article-title><source>Fauna of Saudi Arabia</source><volume>15</volume>:<fpage>300</fpage>-<lpage>385</lpage>.</mixed-citation></ref></ref-list></tp:taxon-treatment>
